# Supplementary material for: Donor Pericardial Interleukin and Apolipoprotein Levels May Predict the Outcome after Human Orthotopic Heart Transplantation
Source: Int J Mol Sci. 2023 Apr 5;24(7):6780. doi: 10.3390/ijms24076780 (PMC10095178; doi:10.3390/ijms24076780)
Supplement: Supplementary file 1 [file ijms-24-06780-s001.zip]

Archive with 1 entries (1 files):
- ijms-2236543-supplementary.pdf
